# Supplementary material for: Alginate vs. Hyaluronic Acid as Carriers for Nucleus Pulposus Cells: A Study on Regenerative Outcomes in Disc Degeneration
Source: Cells. 2024 Nov 30;13(23):1984. doi: 10.3390/cells13231984 (PMC11639827; doi:10.3390/cells13231984)
Supplement: Supplementary file 1 [file cells-13-01984-s001.zip]

Archive with 1 entries (1 files):
- cells-3336220-supplementary.pdf
